# Supplementary material for: Mapping and Characterization of Target-Site Resistance to Cyclic Ketoenol Insecticides in Cabbage Whiteflies, Aleyrodes proletella (Hemiptera: Aleyrodidae)
Source: Insects. 2024 Mar 6;15(3):178. doi: 10.3390/insects15030178 (PMC10970768; doi:10.3390/insects15030178)
Supplement: Supplementary file 1 [file insects-15-00178-s001.zip]

Archive with 1 entries (1 files):
- insects-2897919-supplementary.pdf
